# Supplementary material for: Genetic and Real-World Clinical Data, Combined with Empirical Validation, Nominate Jak-Stat Signaling as a Target for Alzheimer’s Disease Therapeutic Development
Source: Cells. 2019 May 8;8(5):425. doi: 10.3390/cells8050425 (PMC6562942; doi:10.3390/cells8050425)
Supplement: Supplementary file 1 [file cells-08-00425-s001.zip]

Archive with 2 entries (2 files):
- cells-491504-supplementary-NIMA consortium.docx
- Fig s1.docx
